# Supplementary material for: Ethanolamine utilization in Vibrio alginolyticus
Source: Biol Direct. 2012 Dec 12;7:45. doi: 10.1186/1745-6150-7-45 (PMC3542024; doi:10.1186/1745-6150-7-45)
Supplement: Additional file 1 — Table S1. eut operon proteins present in Photobacterium and Vibrio genomes: A comprehensive list of all eut operon proteins from the available genomes of Photobacterium and Vibrio spp. The first column has the species names of Photobacterium and Vibrio spp. grouped into various clades. The first row contains the names of the proteins of the eut operon viz., EutA: Reactivating Factor, EutB: Ethanolamine ammonia lyase large subunit, EutC: Ethanolamine ammonia lyase small subunit, EutD: Phosphotransacetylase, EutE: Aldehyde oxidoreductase, EutG: Alcohol dehydrogenase, EutH: Transport protein, EutJ: Putative chaperonin, EutK: Metabolosome structural protein, EutL: Metabolosome structural protein, EutM: Metabolosome structural protein, EutN: Metabolosome structural protein, EutP: Ethanolamine utilization protein, EutQ: Ethanolamine utilization protein, EutR: Transcriptional regulator, EutS: Metabolosome structural protein, EutT: Corrinoid cobalamin adenosyltransferase and eat: Ethanolamine permease. PSI-BLAST searches were carried out for all 32 genomes using protein sequences of the Salmonella entrica eut operon as queries. The accession numbers correspond to the various eut proteins from these species. The sequence identity between various eut operon proteins were obtained using the blast2seq program and are provided in separate sheets. Sequence pairs for which no significant alignment could be obtained are denoted as “N”. The rows and columns list the names of the organisms used in the analysis, which have been grouped into various clades based on 16S rRNA similarity. The clades are colored yellow (Photobacterium), dodgerblue (Splendidus), cornflowerblue (Corallilyticus), blueviolet (Scopthalmi), gold (Anguillarum), sandybrown (Vulnificus), plum (Harveyi), yellowgreen (Orientalis), palevioletred (Cholerae) respectively. Vibrio nigripulchritudo and Vibrio shilonii, which could not be assigned to any known clades are colored pink. [file 1745-6150-7-45-S1.xlsx]

## Sheet: Accession Numbers
eut operon Proteins	EutA	EutB	EutC	EutD	EutE	EutG	EutH	EutJ	EutK	EutL	EutM	EutN	EutP	EutQ	EutR	EutS	EutT	eat
Photobacterium and Vibrio spp.
Photobacterium Clade
Photobacterium profundum	ZP_01222597.1	ZP_01222596.1	ZP_01222595.1	ZP_01222604.1	YP_129316.1	ZP_01222598.1	ZP_01222591.1	ZP_01222599.1	ZP_01222602.1	ZP_01222602.1	ZP_01222603.1	ZP_01222601.1	ZP_01222607.1	ZP_01222606.1	ZP_01217956.1	ZP_01222608.1	ZP_01222605.1	ZP_01221893.1
Photobacterium angustum				ZP_01235160.1	ZP_01235912.1	ZP_01236991.1							ZP_01236290.1					ZP_01233773.1
Photobacterium sp. SKA34				ZP_01159282.1	ZP_01162159.1	ZP_01160527.1
Photobacterium leiognathi				ZP_08310308.1	ZP_08309172.1	ZP_08311352.1												ZP_08308758.1
Photobacterium damselae				ZP_06154742.1	ZP_06155727.1	ZP_06155676.1			ZP_06155763.1	ZP_06155763.1			ZP_06155348.1		ZP_06157390.1			ZP_06156065.1
Splendidus Clade
Vibrio splendidus				ZP_00988349.1	ZP_01866485.1	ZP_00991458.1	EGU45458.1						gb|EGU39718.1	ZP_00991191.1	EGU45491.1	ZP_00990367.1		EGU37927.1
Vibrio sp. MED222				ZP_01062869.1	ZP_01066977.1	ZP_01062675.1							ZP_01064904.1	ZP_01063335.1	ZP_01062593.1			ZP_01062776.1
Corallilyticus Clade
Vibrio coralliilyticus ATCC BAA-450	ZP_05886057.1			ZP_05885163.1	ZP_05888134.1	ZP_05886297.1								ZP_05886641.1	ZP_05886489.1			ZP_05886221.1
Scopthalmi Clade
Vibrio scophthalmi LMG 19158				ZP_08747432.1	ZP_08746950.1	ZP_08749078.1				ZP_08747380.1			ZP_08746560.1	ZP_08749148.1	ZP_08747351.1			ZP_08750096.1
Vibri ichthyoenteri ATCC 700023				ZP_08742104.1	ZP_08742750.1	ZP_08744879.1							ZP_08742359.1	ZP_08742906.1	ZP_08744286.1		ZP_08744602.1	ZP_08743564.1
Anguillarum Clade
Vibrio anguillarum				YP_004565863.1	YP_004565757.1	YP_004566184.1		YP_004566422.1		YP_004567330.1			YP_004578095.1		YP_004564973.1			YP_004578036.1
Vulnificus Clade
Vibrio vulnificus				YP_004188320.1	NP_933968.1	NP_762008.2			NP_759159.1				YP_004188831.1	NP_763247.1	NP_936775.1			NP_763143.1
Harveyi Clade
Vibrio harveyi ATCC BAA-1116				YP_001446123.1	YP_001446196.1	YP_001447544.1	YP_001448418.1						ZP_06177538.1	ZP_01984759.1	ZP_01987350.1			ZP_01986146.1
Vibrio alginolyticus		ZP_01259438.1	ZP_01259437.1	ZP_01261751.1	ZP_01262890.1	ZP_01261565.1							ZP_01262664.1	ZP_01258586.1	ZP_01259439.1			ZP_01259436.1
Vibrio sp. Ex25		ZP_04921436.1	ZP_04921437.1	ZP_04923255.1	YP_003285558.1	ZP_04922308.1							ZP_04923836.1	ZP_04922554.1	ZP_04921435.1			ZP_04921438.1
Vibrio sp. EJY3		YP_005024737.1	YP_005024738.1	YP_005023624.1	YP_005023154.1	YP_005025755.1	YP_005021828.1	YP_005023163.1	YP_005023156.1	YP_005023156.1	YP_005023156.1	YP_005023161.1	YP_005021586.1	YP_005026023.1	YP_005024736.1	YP_005023153.1		YP_005024739.1
Vibrio rotiferianus				ZP_08910882.1	ZP_08742750.1	ZP_08911956.1							ZP_08912877.1		ZP_08912242.1			ZP_08911534.1
Vibrio parahaemolyticus				NP_798462.1	NP_798500.1	ZP_05119385.1				EGF41554.1			ZP_05778507.2	ZP_05118355.1	ZP_05120670.1	ZP_05117585.1	ZP_05120571.1	NP_801144.1
Orientalis Clade
Vibrio orientalis CIP 102891				EGU52503.1	ZP_05946061.1	ZP_05943499.1						ZP_05944307.1	ZP_05945518.1	ZP_05945105.1	ZP_05942629.1			ZP_05943416.1
Vibrio caribbenthicus ATCC BAA-2122		ZP_07742362.1	ZP_07742363.1	ZP_07742611.1	ZP_07742874.1									ZP_07740962.1	ZP_07741226.1			ZP_07742364.1
Vibrio brasiliensis				ZP_08099558.1	ZP_08096344.1	ZP_08098523.1		ZP_08099161.1					ZP_08099372.1	ZP_08097045.1	ZP_08099010.1			ZP_08098663.1
Vibrio sinaloensis				ZP_08104708.1	ZP_08740866.1	ZP_08103526.1							ZP_08104039.1	ZP_08102675.1	ZP_08103467.1	ZP_08103670.1		ZP_08104268.1
Vibrio tubiashii ATCC 19109				ZP_08740301.1	ZP_08910919.1	ZP_08741081.1							ZP_08736529.1	ZP_08737479.1	ZP_08736893.1
Cholerae Clade
Vibrio cholerae	ZP_04961248.1			NP_230742.1	EGS57614.1	ZP_06048620.1						EGS58551.1	ZP_01976617.1	ZP_01981214.1	ZP_06049457.1	ZP_04416013.1		NP_233444.1
Vibrio furnissii CIP 102972		ZP_05879308.1	ZP_05879307.1	ZP_05877035.1	ZP_05876338.1	ZP_05879140.1	ZP_05876994.1		ZP_05876502.1	ZP_05876502.1					ZP_05879310.1			ZP_05879306.1
Vibrio furnissii NCTC 11218		YP_005048676.1	YP_005048675.1	ZP_05877035.1	YP_004991569.1	YP_005049945.1	YP_004992687.1		YP_004991571.1	YP_004991571.1	YP_004991571.1	YP_004991568.1			YP_005048677.1			YP_005048674.1
Vibrio metschnikovii CIP 69.14		ZP_05880607.1	ZP_05880606.1	ZP_05881960.1	ZP_05881396.1	ZP_05882645.1		ZP_05882123.1					ZP_05881772.1	ZP_05882199.1	ZP_05882810.1
Vibrio mimicus				EGU20277.1	ZP_06039245.1	ZP_06041481.1							ZP_05717882.1	ZP_06033677.1	ZP_05715580.1			ZP_05718243.1
Vibrio sp. RC586				ZP_06080555.1	ZP_06080941.1	ZP_06080941.1								ZP_01981214.1				ZP_06079967.1
Vibrio sp. RC341				ZP_05925033.1	ZP_05924265.1	ZP_05924265.1							ZP_05925915.1	ZP_05926178.1	ZP_05927462.1			ZP_05927378.1
Vibrio nigripulchritudo				ZP_08733300.1	ZP_08732825.1	ZP_08730822.1							ZP_08731162.1		ZP_08731232.1	ZP_08732834.1
Vibrio shilonii				ZP_01866234.1	ZP_01868679.1	ZP_01867608.1				ZP_01866357.1			ZP_01866209.1		ZP_01869623.1

## Sheet: EutA
	Photobacterium profundum	Vibrio coralliilyticus ATCC BAA-450	Vibrio cholerae
Photobacterium profundum	100
Vibrio coralliilyticus ATCC BAA-450	33	100
Vibrio cholerae	22	50	100

## Sheet: EutB
	Photobacterium profundum	Vibrio alginolyticus	Vibrio sp. Ex25	Vibrio sp. EJY3	Vibrio caribbenthicus ATCC BAA-2122	Vibrio furnissii CIP 102972	Vibrio furnissii NCTC 11218	Vibrio metschnikovii CIP 69.14
Photobacterium profundum	100
Vibrio alginolyticus	51	100
Vibrio sp. Ex25	51	100	100
Vibrio sp. EJY3	52	93	93	100
Vibrio caribbenthicus ATCC BAA-2122	50	78	78	78	100
Vibrio furnissii CIP 102972	52	77	77	79	74	100
Vibrio furnissii NCTC 11218	52	77	77	78	74	99	100
Vibrio metschnikovii CIP 69.14	53	77	77	78	73	94	95	100

## Sheet: EutC
	Photobacterium profundum	Vibrio alginolyticus	Vibrio sp. Ex25	Vibrio sp. EJY3	Vibrio caribbenthicus ATCC BAA-2122	Vibrio furnissii CIP 102972	Vibrio furnissii NCTC 11218	Vibrio metschnikovii CIP 69.14
Photobacterium profundum	100
Vibrio alginolyticus	32	100
Vibrio sp. Ex25	32	98	100
Vibrio sp. EJY3	30	81	82	100
Vibrio caribbenthicus ATCC BAA-2122	32	56	54	54	100
Vibrio furnissii CIP 102972	32	59	59	56	53	100
Vibrio furnissii NCTC 11218	33	59	59	56	53	97	100
Vibrio metschnikovii CIP 69.14	31	58	58	57	52	86	85	100

## Sheet: EutD
	Photobacterium profundum	Photobacterium angustum	Photobacterium sp. SKA34	Photobacterium leiognathi	Photobacterium damselae	Vibrio splendidus	Vibrio sp. MED222	Vibrio coralliilyticus ATCC BAA-450	Vibrio scophthalmi LMG 19158	Vibri ichthyoenteri ATCC 700023	Vibrio anguillarum	Vibrio vulnificus	Vibrio harveyi ATCC BAA-1116	Vibrio alginolyticus	Vibrio sp. Ex25	Vibrio sp. EJY3	Vibrio rotiferianus	Vibrio parahaemolyticus	Vibrio orientalis CIP 102891	Vibrio caribbenthicus ATCC BAA-2122	Vibrio brasiliensis	Vibrio sinaloensis	Vibrio tubiashii ATCC 19109	Vibrio cholerae	Vibrio furnissii CIP 102972	Vibrio furnissii NCTC 11218	Vibrio metschnikovii CIP 69.14	Vibrio mimicus	Vibrio sp. RC586	Vibrio sp. RC341	Vibrio nigripulchritudo	Vibrio shilonii
Photobacterium profundum	100
Photobacterium angustum	41	100
Photobacterium sp. SKA34	41	99	100
Photobacterium leiognathi	41	98	97	100
Photobacterium damselae	40	93	93	94	100
Vibrio splendidus	42	38	38	38	38	100
Vibrio sp. MED222	42	38	38	38	38	99	100
Vibrio coralliilyticus ATCC BAA-450	41	39	39	39	39	84	84	100
Vibrio scophthalmi LMG 19158	41	84	84	84	83	39	39	40	100
Vibrio ichthyoenteri ATCC 700023	41	84	84	84	83	39	39	40	99	100
Vibrio anguillarum	39	83	82	82	83	39	39	40	90	89	100
Vibrio vulnificus	40	84	84	83	84	38	38	39	94	94	92	100
Vibrio harveyi ATCC BAA-1116	41	85	85	84	84	38	38	39	96	95	90	93	100
Vibrio alginolyticus	40	84	84	83	82	39	39	40	96	96	91	95	96	100
Vibrio sp. Ex25	40	84	84	83	83	39	39	39	96	95	91	95	96	99	100
Vibrio sp. EJY3	40	83	84	83	82	39	39	40	96	96	91	95	96	97	97	100
Vibrio rotiferianus	41	85	85	84	84	38	38	39	96	95	91	93	100	96	96	96	100
Vibrio parahaemolyticus	40	83	83	82	82	39	39	40	96	96	91	96	96	98	97	99	96	100
Vibrio orientalis CIP 102891	40	95	95	95	95	38	38	40	98	98	93	96	97	97	96	96	97	97	100
Vibrio caribbenthicus ATCC BAA-2122	39	36	36	36	36	70	71	72	36	37	36	36	36	36	36	36	36	36	37	100
Vibrio brasiliensis	40	84	84	84	84	38	38	39	97	96	90	94	97	96	96	95	97	95	99	36	100
Vibrio sinaloensis	40	84	84	84	83	38	38	39	96	95	91	94	96	96	96	95	97	95	99	36	99	100
Vibrio tubiashii ATCC 19109	40	84	84	84	83	38	38	40	97	96	90	94	97	96	96	96	97	96	100	37	99	98	100
Vibrio cholerae	41	80	81	80	81	41	41	40	87	87	91	88	87	89	89	88	87	89	89	39	88	87	88	100
Vibrio furnissii CIP 102972	40	83	83	82	84	39	39	39	89	89	93	91	90	91	91	91	90	91	94	36	9	89	89	89	100
Vibrio furnissii NCTC 11218	40	82	83	81	84	39	39	40	89	88	93	92	90	91	90	91	90	90	94	36	88	89	88	89	99	100
Vibrio metschnikovii CIP 69.14	38	83	83	83	83	40	40	40	89	89	92	90	89	90	90	91	89	91	32	37	89	89	90	91	93	93	100
Vibrio mimicus	40	80	80	80	81	41	41	40	87	87	91	89	87	89	89	88	87	89	89	39	87	87	88	98	90	90	91	100
Vibrio sp. RC586	80	47	35	47	41	33	33	42	86	86	58	53	75	75	75	75	75	24	47	32	86	86	75	24	75	58	58	45	100
Vibrio sp. RC341	40	80	81	80	81	40	40	40	87	87	91	89	87	89	84	88	87	89	88	39	87	87	87	98	90	90	91	99	24	100
Vibrio nigripulchritudo	43	40	40	40	39	58	59	58	40	40	91	39	40	40	39	39	40	40	40	59	40	40	40	42	39	40	39	42	28	41	100
Vibrio shilonii	42	40	40	40	40	87	87	84	40	40	40	40	40	40	39	40	40	40	40	71	40	40	40	41	39	40	40	41	27	41	59	100

## Sheet: EutE
	Photobacterium profundum	Photobacterium angustum	Photobacterium sp. SKA34	Photobacterium leiognathi	Photobacterium damselae	Vibrio splendidus	Vibrio sp. MED222	Vibrio coralliilyticus ATCC BAA-450	Vibrio scophthalmi LMG 19158	Vibri ichthyoenteri ATCC 700023	Vibrio anguillarum	Vibrio vulnificus	Vibrio harveyi ATCC BAA-1116	Vibrio alginolyticus	Vibrio sp. Ex25	Vibrio sp. EJY3	Vibrio rotiferianus	Vibrio parahaemolyticus	Vibrio orientalis CIP 102891	Vibrio caribbenthicus ATCC BAA-2122	Vibrio brasiliensis	Vibrio sinaloensis	Vibrio tubiashii ATCC 19109	Vibrio cholerae	Vibrio furnissii CIP 102972	Vibrio furnissii NCTC 11218	Vibrio metschnikovii CIP 69.14	Vibrio mimicus	Vibrio sp. RC586	Vibrio sp. RC341	Vibrio nigripulchritudo	Vibrio shilonii
Photobacterium profundum	100
Photobacterium angustum	33	100
Photobacterium sp. SKA34	34	98	100
Photobacterium leiognathi	34	95	96	100
Photobacterium damselae	35	95	95	96	100
Vibrio splendidus	35	90	90	90	90	100
Vibrio sp. MED222	34	90	90	90	90	100	100
Vibrio coralliilyticus ATCC BAA-450	35	91	91	92	92	94	94	100
Vibrio scophthalmi LMG 19158	34	92	92	92	93	96	96	94	100
Vibri ichthyoenteri ATCC 700023	34	92	91	92	93	96	96	94	99	100
Vibrio anguillarum	32	91	91	92	92	94	94	93	96	96	100
Vibrio vulnificus	35	91	91	92	93	93	95	97	93	94	93	100
Vibrio harveyi ATCC BAA-1116	34	92	92	92	92	97	97	96	96	95	95	96	100
Vibrio alginolyticus	35	92	92	92	92	94	94	97	94	94	93	96	96	100
Vibrio sp. Ex25	35	92	92	92	93	94	94	97	94	94	93	96	95	99	100
Vibrio sp. EJY3	42	32	33	32	31	33	33	33	32	32	32	33	33	34	34	28
Vibrio rotiferianus	33	92	91	92	92	94	94	97	94	94	94	97	96	97	97	33	100
Vibrio parahaemolyticus	34	92	92	93	93	94	94	96	94	95	94	96	95	98	98	33	97	100
Vibrio orientalis CIP 102891	33	90	91	92	92	97	97	96	96	96	94	95	99	95	95	32	96	95	100
Vibrio caribbenthicus ATCC BAA-2122	32	26	25	25	26	23	23	24	24	22	23	24	23	24	24	26	24	24	23	100
Vibrio brasiliensis	35	92	92	92	92	94	94	99	94	94	94	97	97	98	98	33	98	98	96	24	100
Vibrio sinaloensis	33	91	91	91	92	94	94	97	94	94	93	97	96	97	97	33	98	97	96	25	98	100
Vibrio tubiashii ATCC 19109	33	92	91	91	92	95	95	96	95	94	93	96	97	96	96	33	96	96	97	25	96	97	100
Vibrio cholerae	35	92	89	92	92	92	92	93	92	92	92	94	93	93	92	33	93	93	93	24	93	93	93	100
Vibrio furnissii CIP 102972	34	90	91	91	91	91	91	91	93	93	94	91	92	92	92	31	92	92	92	23	92	91	92	91	100
Vibrio furnissii NCTC 11218	31	42	42	43	43	43	43	44	42	42	42	44	43	43	44	29	44	43	43	28	44	43	43	41	42	100
Vibrio metschnikovii CIP 69.14	32	91	91	92	91	93	93	93	95	95	97	92	93	92	92	32	93	93	93	22	93	92	93	91	93	42	100
Vibrio mimicus	25	25	24	24	24	23	23	23	22	23	25	23	22	23	23	25	23	24	22	28	23	23	22	23	24	22	24	100
Vibrio sp. RC586	35	91	91	91	92	94	94	95	94	94	94	97	96	95	95	33	95	95	95	24	95	95	96	97	93	43	93	23	100
Vibrio sp. RC341	35	91	91	91	92	94	94	94	94	94	94	96	95	95	94	33	95	95	95	24	95	95	95	97	93	44	93	23	99	100
Vibrio nigripulchritudo	33	89	89	89	89	91	91	93	89	92	90	92	91	91	92	33	92	91	90	25	92	92	91	89	89	45	91	23	92	92	100
Vibrio shilonii	42	92	91	92	91	94	29	96	30	30	94	31	29	96	96	33	31	30	29	23	96	30	29	92	92	44	93	25	29	29	92	100

## Sheet: EutG
	Photobacterium profundum	Photobacterium angustum	Photobacterium sp. SKA34	Photobacterium leiognathi	Photobacterium damselae	Vibrio splendidus	Vibrio sp. MED222	Vibrio coralliilyticus ATCC BAA-450	Vibrio scophthalmi LMG 19158	Vibrio ichthyoenteri ATCC 700023	Vibrio anguillarum	Vibrio vulnificus	Vibrio harveyi ATCC BAA-1116	Vibrio alginolyticus	Vibrio sp. Ex25	Vibrio sp. EJY3	Vibrio rotiferianus	Vibrio parahaemolyticus	Vibrio orientalis CIP 102891	Vibrio brasiliensis	Vibrio sinaloensis	Vibrio tubiashii ATCC 19109	Vibrio cholerae	Vibrio furnissii CIP 102972	Vibrio furnissii NCTC 11218	Vibrio metschnikovii CIP 69.14	Vibrio mimicus	Vibrio sp. RC586	Vibrio sp. RC341	Vibrio nigripulchritudo	Vibrio shilonii
Photobacterium profundum	100
Photobacterium angustum	39	100
Photobacterium sp. SKA34	39	98	100
Photobacterium leiognathi	38	60	60	100
Photobacterium damselae	38	86	85	56	100
Vibrio splendidus	39	79	80	56	84	100
Vibrio sp. MED222	38	79	81	56	84	99	100
Vibrio coralliilyticus ATCC BAA-450	39	84	84	57	86	91	91	100
Vibrio scophthalmi LMG 19158	33	36	36	35	36	34	34	34	100
Vibri ichthyoenteri ATCC 700023	33	35	35	35	36	33	34	34	99	100
Vibrio anguillarum	38	38	38	35	39	39	39	38	33	33	100
Vibrio vulnificus	39	82	83	56	87	90	90	93	34	34	39	100
Vibrio harveyi ATCC BAA-1116	38	82	82	55	86	90	90	95	34	34	38	92	100
Vibrio alginolyticus	38	82	83	55	86	91	91	95	34	34	38	92	98	100
Vibrio sp. Ex25	37	85	85	57	85	89	89	95	34	34	38	92	95	96	100
Vibrio sp. EJY3	38	84	84	57	86	89	89	93	34	34	38	93	95	95	95	100
Vibrio rotiferianus	38	82	83	56	86	90	90	95	34	34	39	93	97	97	96	94	100
Vibrio parahaemolyticus	38	83	84	57	87	89	90	95	34	34	39	95	93	93	93	93	95	100
Vibrio orientalis CIP 102891	39	81	82	57	86	91	91	96	35	34	38	94	94	94	92	92	94	95	100
Vibrio brasiliensis	39	81	82	56	86	88	89	94	35	35	37	93	93	92	91	91	92	94	95	100
Vibrio sinaloensis	39	84	84	57	86	91	91	97	34	34	39	95	95	94	94	95	94	96	96	95	100
Vibrio tubiashii ATCC 19109	38	81	82	57	85	89	89	94	35	35	39	93	93	93	92	92	93	94	95	92	95	100
Vibrio cholerae	33	32	32	32	33	30	30	32	39	39	32	32	32	31	31	31	31	32	31	32	32	32	100
Vibrio furnissii CIP 102972	38	75	75	56	75	74	74	75	35	35	41	43	74	42	75	75	74	43	74	74	42	75	34	100
Vibrio furnissii NCTC 11218	37	74	76	55	75	73	74	75	34	34	40	42	73	42	75	75	75	42	73	74	41	75	34	99	100
Vibrio metschnikovii CIP 69.14	35	36	36	35	36	36	36	36	34	35	33	37	36	36	37	37	36	36	36	39	36	36	32	34	34	100
Vibrio mimicus	38	81	82	57	81	83	84	87	34	33	40	87	87	87	87	88	87	88	87	87	89	86	32	42	43	35	100
Vibrio sp. RC586	32	32	32	32	34	31	31	32	39	39	32	32	31	31	31	31	31	32	31	32	32	32	99	30	30	33	32	100
Vibrio sp. RC341	33	31	32	32	34	31	31	32	39	39	32	32	32	31	31	31	31	32	31	32	32	32	99	29	30	33	32	99	100
Vibrio nigripulchritudo	39	81	81	58	82	84	85	89	34	34	39	87	87	87	35	87	87	89	88	88	35	36	34	34	34	62	35	34	34	100
Vibrio shilonii	37	64	64	54	63	64	43	64	33	33	38	63	63	63	63	63	63	34	63	63	64	44	34	43	42	32	43	35	35	65	100

## Sheet: EutH
	Photobacterium profundum	Vibrio splendidus	Vibrio harveyi ATCC BAA-1116	Vibrio sp. EJY3	Vibrio furnissii CIP 102972	Vibrio furnissii NCTC 11218
Photobacterium profundum	100
Vibrio splendidus	27	100
Vibrio harveyi ATCC BAA-1116	28	70	100
Vibrio sp. EJY3	23	57	42	100
Vibrio furnissii CIP 102972	32	61	60	27	100
Vibrio furnissii NCTC 11218	33	60	60	31	96	100

## Sheet: EutJ
	Photobacterium profundum	Vibrio anguillarum	Vibrio sp. EJY3	Vibrio brasiliensis	Vibrio metschnikovii CIP 69.14
Photobacterium profundum	100
Vibrio anguillarum	55	100
Vibrio sp. EJY3	38	34	100
Vibrio brasiliensis	65	33	35	100
Vibrio metschnikovii CIP 69.14	29	N	37	N	100

## Sheet: EutK
	Photobacterium profundum	Photobacterium damselae	Vibrio vulnificus	Vibrio sp. EJY3	Vibrio furnissii CIP 102972	Vibrio furnissii NCTC 11218
Photobacterium profundum	100
Photobacetrium damselae		100
Vibrio vulnificus	44	72	100
Vibrio sp. EJY3	63	N	32	100
Vibrio furnissii CIP 102972	61	29	43	62	100
Vibrio furnissii NCTC 11218	62	29	43	62	99	100

[truncated: 9 more sheets: EutL, EutM, EutN, EutP, EutQ, EutR, EutS, EutT, eat]
